# Supplementary material for: Phylogeny and Comparative Analysis of Chinese Chamaesium Species Revealed by the Complete Plastid Genome
Source: Plants (Basel). 2020 Jul 30;9(8):965. doi: 10.3390/plants9080965 (PMC7464574; doi:10.3390/plants9080965)
Supplement: Supplementary file 1 [file plants-09-00965-s001.zip]

Archive with 6 entries (5 files):
- Supplementary Files/
- Supplementary Files/Supplementary Table S1.xlsx
- Supplementary Files/Supplementary Table S2.xlsx
- Supplementary Files/Supplementary Table S3.xlsx
- Supplementary Files/Supplementary Table S4.xlsx
- Supplementary Files/Supplementary Table S5.xlsx
