# Supplementary material for: Phylogeny and Comparative Analysis of Chinese Chamaesium Species Revealed by the Complete Plastid Genome
Source: Plants (Basel). 2020 Jul 30;9(8):965. doi: 10.3390/plants9080965 (PMC7464574; doi:10.3390/plants9080965)
Supplement: Supplementary file 1 [file plants-09-00965-s001.zip › Supplementary Files/Supplementary Table S1.xlsx]

## Sheet: Sheet1
Table S1 Voucher details and GenBank accession numbers of taxa used in this study
Taxa	GenBank accession number	Voucher number	Locality
Sanicula chinensis	MK208978	7622	Shennongjia, Hubei
Hansenia oviformis	NC035055		Taibai,Shaanxi
Hansenia forbesii	NC035054	LQC	Litang,Sichuan
Pleurospermum camtschaticum	NC033343	—	South Korea
Bupleurum boissieuanum	MF663725	—	—
Bupleurum falcatum	KM207676	—	South Korea
Bupleurum latissimum	KT983258	P045	South Korea
Tiedemannia filiformis subsp. greenmannii	HM596071
Chamaesium delavayi	MN119367	GXL16082701(SZ)	Heqing, Yunnan, China
Chamaesium jiulongense	MN119368	GXL15091501 (SZ)	Jiulong, Sichuan, China
Chamaesium mallaeanum	MN119369	GXL15090101(SZ)	Nyalam, Xizang, China
Chamaesium novem-jugum	MN119370	GXL16082301 (SZ)	Lyingchy, Xizang, China
Chamaesium paradoxum	MK780227	GXL15092501 (SZ)	Kangding, Sichuan, China
Chamaesium spatuliferum	MN119371	GXL15092801(SZ)	Garzê, Sichuan, China
Chamaesium thalictrifolium	MN119372	GXL15091801 (SZ)	Songpan, Sichuan, China
Chamaesium viridiflorum	MN119373	GXL15071501(SZ)	Shangri-La, Yunnan, China
Chamaesium wolffianum	MN119374	GXL16082001(SZ)	Shangri-La, Yunnan, China
