# Supplementary material for: Phylogeny and Comparative Analysis of Chinese Chamaesium Species Revealed by the Complete Plastid Genome
Source: Plants (Basel). 2020 Jul 30;9(8):965. doi: 10.3390/plants9080965 (PMC7464574; doi:10.3390/plants9080965)
Supplement: Supplementary file 1 [file plants-09-00965-s001.zip › Supplementary Files/Supplementary Table S2.xlsx]

## Sheet: Sheet1
Table S2 Summary of complete plastid genome features.
Species		LSC			SSC			IR		Total
	Length(bp)	GC%	Length(%)	Length(bp)	GC%	Length(%)	Length(bp)	GC%	Length(%)	Length(bp)	GC%
Chamaesium delavayi	85029	36.6	55	17415	32.6	11.3	26120	43	16.9	154684	38.3
C. jiulongense	84795	36.6	55	17333	32.6	11.2	26063	43	16.9	154254	38.3
C. mallaeanum	85998	36.5	55.2	17580	32.7	11.3	26067	43.2	16.7	155712	38.3
C. novem-jugum	84851	36.5	55.1	17445	32.4	11.3	25869	43.1	16.8	154034	38.3
C. paradoxum	84162	36.7	54.8	17376	32.6	11.3	25987	43.1	16.9	153512	38.4
C. spatuliferum	84310	36.8	54.8	17320	32.6	11.3	26070	43	17	153770	38.4
C. thalictrifolium	84082	36.8	55.1	17167	32.6	11.2	25727	43.2	16.8	152703	38.5
C. viridiflorum	84499	36.7	54.8	17444	32.6	11.3	26147	43	17	154237	38.4
C. wolffianum	85676	36.4	55.3	17381	32.5	11.2	25998	43	16.8	155053	38.2
Species	Protein-Coding				tRNA			rRNA
	Length(bp)	GC%	Length(%)	Length(bp)	GC%	Length(%)	Length(bp)	GC%	Length(%)
Chamaesium delavayi	79173	38.5	51.2	2639	53	1.7	9058	55.2	5.9
C. jiulongense	77391	38.6	50.2	2639	52.9	1.7	9072	55.2	5.9
C. mallaeanum	77631	38.6	49.9	2785	53.2	1.8	9074	55.3	5.8
C. novem-jugum	77259	38.5	50.2	2785	53.2	1.8	9074	55.2	5.9
C. paradoxum	79134	38.5	51.5	2639	53	1.7	9072	55.2	5.9
C. spatuliferum	77391	38.6	50.3	2639	52.9	1.7	9058	55.2	5.9
C. thalictrifolium	78783	38.5	51.6	2639	53	1.7	9058	55.2	5.9
C. viridiflorum	79353	38.5	51.4	2617	52.7	1.7	9058	55.3	5.9
C. wolffianum	77277	38.5	49.8	2785	53.5	1.8	9058	55.3	5.8
