# Supplementary material for: Phylogeny and Comparative Analysis of Chinese Chamaesium Species Revealed by the Complete Plastid Genome
Source: Plants (Basel). 2020 Jul 30;9(8):965. doi: 10.3390/plants9080965 (PMC7464574; doi:10.3390/plants9080965)
Supplement: Supplementary file 1 [file plants-09-00965-s001.zip › Supplementary Files/Supplementary Table S3.xlsx]

## Sheet: Sheet1
Table S3 Statistics of simple sequence repeats in Chamaesium.
C. delavayi						C. jiulongense						C. mallaeanum						C. novem-jugum						C. paradoxum						C. spatuliferum						C. thalictrifolium						C. viridiflorum						C. wolffianum
SSR type	SSR	size	start	end	region	SSR type	SSR	size	start	end	region	SSR type	SSR	size	start	end	region	SSR type	SSR	size	start	end	region	SSR type	SSR	size	start	end	region	SSR type	SSR	size	start	end	region	SSR type	SSR	size	start	end	region	SSR type	SSR	size	start	end	region	SSR type	SSR
p1	(A)14	14	45	58	LSC	P1	(T)12	12	43	54	LSC	p1	(A)13	13	1667	1679	LSC	p1	(A)10	10	1643	1652	LSC	p1	(A)10	10	9	18	LSC	p1	(T)10	10	226	235	LSC	p1	(A)11	11	296	306	LSC	p1	(A)10	10	1714	1723	LSC trnK-UUU intron	p1	(A)11
p1	(T)11	11	263	273	LSC	P1	(A)14	14	57	70	LSC	p1	(A)10	10	1927	1936	LSC trnK-UUU intron	p1	(A)10	10	1904	1913	LSC trnK-UUU intron	p1	(T)10	10	225	234	LSC	p1	(A)11	11	1708	1718	LSC	p1	(A)13	13	1631	1643	LSC	P1	(A)10	10	4128	4137	LSC	p1	(A)10
p1	(A)11	11	538	548	LSC	p1	(T)14	14	313	326	LSC	p1	(A)10	10	6452	6461	LSC	p1	(A)10	10	6427	6436	LSC	P1	(A)13	13	4185	4197	LSC	p1	(A)11	11	1967	1977	LSC trnK-UUU intron	P1	(A)14	14	4270	4283	LSC	p1	(A)13	13	6219	6231	LSC	p1	(A)11
p1	(A)12	12	1805	1816	LSC	p1	(A)10	10	2058	2067	LSC	p1	(A)10	10	6661	6670	LSC	p1	(A)11	11	8878	8888	LSC	P1	(A)10	10	4240	4249	LSC	p1	(A)11	11	4323	4333	LSC	P1	(A)13	13	4326	4338	LSC	p1	(A)11	11	8691	8701	LSC	p1	(A)13
p1	(A)10	10	4448	4457	LSC	p1	(A)11	11	4444	4454	LSC	p1	(A)11	11	6881	6891	LSC	p1	(A)12	12	12008	12019	LSC	p1	(A)10	10	4586	4595	LSC	p1	(A)10	10	4716	4725	LSC	p1	(A)10	10	4654	4663	LSC	p1	(T)14	14	8989	9002	LSC	p1	(A)10
p1	(A)10	10	5680	5689	LSC rps16 intron	P1	(A)10	10	4831	4840	LSC	p1	(A)12	12	12402	12413	LSC	p1	(T)11	11	12707	12717	LSC atpF intron	p1	(A)14	14	6564	6577	LSC	p1	(A)10	10	5081	5090	LSC	p1	(T)14	14	6528	6541	LSC	p1	(T)10	10	12546	12555	LSC atpF intron	p1	(A)10
P1	(T)10	10	5790	5799	LSC rps16 intron	p1	(T)11	11	5797	5807	LSC	p1	(T)12	12	13101	13112	LSC atpF intron	p1	(A)11	11	13921	13931	LSC	p1	(T)10	10	8552	8561	LSC	p1	(A)11	11	6707	6717	LSC	p1	(A)12	12	6864	6875	LSC	p1	(T)10	10	14342	14351	LSC	p1	(A)11
P1	(A)10	10	9198	9207	LSC	p1	(A)10	10	6810	6819	LSC	p1	(T)14	14	19372	19385	LSC rpoC2 CDS	p1	(T)16	16	18674	18689	LSC rpoC2 CDS	p1	(T)10	10	8923	8932	LSC	p1	(T)10	10	9206	9215	LSC	p1	(A)10	10	8148	8157	LSC	p1	(T)10	10	16556	16565	LSC	p1	(A)13
P1	(T)10	10	9264	9273	LSC	p1	(T)10	10	8959	8968	LSC	p1	(T)12	12	27136	27147	LSC rpoB CDS	p1	(T)12	12	26449	26460	LSC rpoB CDS	p1	(A)11	11	11724	11734	LSC	p1	(A)12	12	12006	12017	LSC	p1	(T)12	12	9087	9098	LSC	p1	(T)14	14	18761	18774	LSC rpoC2 CDS	p1	(A)11
p1	(T)11	11	12806	12816	LSC atpF intron	p1	(A)12	12	12154	12165	LSC	p1	(T)10	10	28803	28812	LSC	p1	(T)10	10	30811	30820	LSC	p1	(T)10	10	12422	12431	LSC	p1	(T)10	10	12712	12721	LSC atpF intron	p1	(T)15	15	9543	9557	LSC trnG-GCC intron	p1	(A)10	10	22869	22878	LSC rpoC1 intron	p1	(A)10
p1	(A)11	11	13426	13436	LSC	p1	(T)11	11	12853	12863	LSC	p1	(T)10	10	31443	31452	LSC	p1	(A)12	12	32936	32947	LSC	p1	(A)10	10	13041	13050	LSC	p1	(A)10	10	13936	13945	LSC	p1	(T)11	11	12646	12656	LSC atpF intron	p1	(T)12	12	26521	26532	LSC rpoB CDS	p1	(T)16
p1	(A)12	12	14026	14037	LSC	p1	(A)11	11	13473	13483	LSC	p1	(A)11	11	33806	33816	LSC	p1	(A)13	13	45671	45683	LSC	p1	(A)14	14	13647	13660	LSC	p1	(T)10	10	16769	16778	LSC	P1	(A)14	14	13266	13279	LSC	p1	(T)10	10	28212	28221	LSC	p1	(A)13
p1	(T)10	10	16847	16856	LSC	p1	(A)11	11	14083	14093	LSC	p1	(A)10	10	37168	37177	LSC	p1	(T)16	16	48639	48654	LSC	p1	(T)12	12	16492	16503	LSC	p1	(T)14	14	18973	18986	LSC rpoC2 CDS	P1	(T)10	10	13291	13300	LSC	P1	(T)10	10	32406	32415	LSC	p1	(C)11
p1	(T)14	14	19052	19065	LSC rpoC2 CDS	p1	(T)14	14	16924	16937	LSC	p1	(A)10	10	37713	37722	LSC	p1	(T)14	14	52133	52146	LSC	p1	(T)14	14	18706	18719	LSC rpoC2 CDS	P1	(C)10	10	22969	22978	LSC	p1	(A)13	13	13775	13787	LSC	P1	(G)11	11	32416	32426	LSC	p1	(T)12
p1	(C)11	11	23144	23154	LSC	p1	(T)14	14	19148	19161	LSC rpoC2 CDS	p1	(A)11	11	46504	46514	LSC	p1	(T)14	14	53208	53221	LSC	p1	(T)12	12	26461	26472	LSC rpoB CDS	P1	(A)10	10	23077	23086	LSC rpoC1 intron	p1	(T)12	12	16217	16228	LSC	p1	(A)10	10	32981	32990	LSC	p1	(T)11
p1	(T)12	12	26813	26824	LSC rpoB CDS	p1	(C)10	10	23241	23250	LSC	p1	(T)10	10	49485	49494	LSC	p1	(T)10	10	55176	55185	LSC atpB CDS	P1	(T)10	10	28137	28146	LSC	p1	(T)12	12	26728	26739	LSC rpoB CDS	p1	(T)14	14	16530	16543	LSC rpoC2 CDS	P1	(T)10	10	42464	42473	LSC	p1	(T)10
p1	(T)10	10	27472	27481	LSC	p1	(T)12	12	26900	26911	LSC rpoB CDS	p1	(T)10	10	61138	61147	LSC	p1	(A)13	13	55758	55770	LSC	P1	(A)15	15	28146	28160	LSC	p1	(T)10	10	30315	30324	LSC	p1	(T)14	14	18430	18443	LSC rpoC2 CDS	P1	(A)10	10	46483	46492	LSC	p1	(A)10
p1	(T)10	10	28498	28507	LSC	P1	(A)11	11	28534	28544	LSC	p1	(A)10	10	64934	64943	LSC	p1	(T)11	11	60288	60298	LSC	p1	(A)10	10	32673	32682	LSC	p1	(T)10	10	44852	44861	LSC ycf3 intron	p1	(A)10	10	22547	22556	LSC rpoC1 intron	p1	(T)13	13	47972	47984	LSC	p1	(C)10
P1	(T)15	15	33093	33107	LSC	P1	(T)10	10	28585	28594	LSC	p1	(T)12	12	71397	71408	LSC	p1	(T)12	12	61498	61509	LSC	p1	(A)13	13	45358	45370	LSC	p1	(T)10	10	48401	48410	LSC	p1	(T)12	12	26207	26218	LSC rpoB CDS	p1	(T)18	18	51210	51227	LSC	p1	(A)10
P1	(A)10	10	33200	33209	LSC	p1	(A)10	10	33183	33192	LSC	p1	(A)10	10	76688	76697	LSC	p1	(A)10	10	62127	62136	LSC cemA CDS	p1	(T)13	13	48363	48375	LSC	p1	(T)15	15	51637	51651	LSC	P1	(T)10	10	32329	32338	LSC	p1	(A)10	10	51633	51642	LSC trnV-UAC intron	p1	(T)12
p1	(A)11	11	43271	43281	LSC	p1	(T)10	10	45092	45101	LSC	p1	(T)10	10	79986	79995	LSC rpoA CDS	p1	(A)11	11	64097	64107	LSC	p1	(T)15	15	51585	51599	LSC	p1	(A)11	11	52777	52787	LSC	p1	(A)10	10	42484	42493	LSC	p1	(T)10	10	52293	52302	LSC	p1	(A)10
p1	(T)10	10	45099	45108	LSC	p1	(A)11	11	45876	45886	LSC	p1	(T)10	10	81911	81920	LSC	p1	(A)22	22	66202	66223	LSC	p1	(A)14	14	52727	52740	LSC	p1	(T)10	10	54676	54685	LSC atpB CDS	p1	(T)15	15	48002	48016	LSC	P1	(T)10	10	54240	54249	LSC atpB CDS	p1	(T)10
p1	(T)12	12	48840	48851	LSC	p1	(T)11	11	48849	48859	LSC	p1	(A)11	11	82980	82990	LSC	p1	(A)14	14	69759	69772	LSC	p1	(T)10	10	54629	54638	LSC atpB CDS	p1	(T)10	10	59903	59912	LSC	p1	(T)11	11	51504	51514	LSC trnV-UAC intron	P1	(T)10	10	54327	54336	LSC	p1	(A)13
p1	(T)13	13	52068	52080	LSC	p1	(T)12	12	52085	52096	LSC	p1	(T)11	11	86064	86074	IR	p1	(A)12	12	70857	70868	LSC clpP intron	p1	(T)10	10	59856	59865	LSC	p1	(A)18	18	68677	68694	LSC	p1	(T)10	10	52326	52335	LSC trnV-UAC intron	p1	(T)10	10	59502	59511	LSC	p1	(A)12
p1	(T)11	11	53149	53159	LSC	p1	(A)13	13	53223	53235	LSC	p1	(A)12	12	98042	98053	IR	p1	(A)11	11	75491	75501	LSC	p1	(A)17	17	68571	68587	LSC	p1	(A)17	17	69349	69365	LSC	p1	(T)10	10	54288	54297	LSC	p1	(T)13	13	60704	60716	LSC	p1	(T)10
p1	(T)10	10	55109	55118	LSC atpB CDS	p1	(T)10	10	55124	55133	LSC atpB CDS	p1	(T)10	10	104023	104032	IR trnI-GAU intron	p1	(T)13	13	80731	80743	LSC	p1	(T)11	11	69649	69659	LSC	p1	(T)10	10	69774	69783	LSC	p1	(A)16	16	54886	54901	LSC	p1	(A)13	13	67380	67392	LSC	p1	(A)10
P1	(A)10	10	57742	57751	LSC	P1	(A)13	13	57757	57769	LSC	p1	(A)11	11	114588	114598	SSC	p1	(A)15	15	81803	81817	LSC	p1	(A)13	13	71354	71366	LSC	p1	(A)13	13	71487	71499	LSC clpP intron	p1	(T)10	10	59432	59441	LSC	p1	(A)17	17	68525	68541	LSC	p1	(T)10
p1	(T)10	10	60330	60339	LSC	p1	(T)11	11	66247	66257	LSC	p1	(A)12	12	116295	116306	SSC	p1	(T)10	10	83205	83214	LSC rpl16 intron	p1	(A)11	11	71838	71848	LSC	p1	(A)10	10	71977	71986	LSC clpP intron	P1	(A)13	13	63684	63696	LSC	P1	(T)11	11	69124	69134	LSC	p1	(T)12
p1	(T)10	10	61538	61547	LSC	p1	(A)13	13	69222	69234	LSC	p1	(T)10	10	128517	128526	SSC ycf1 CDS	p1	(T)10	10	84917	84926	IR	p1	(T)11	11	78135	78145	LSC rpoA CDS	p1	(T)11	11	78274	78284	LSC rpoA CDS	p1	(T)12	13	65680	65691	LSC	P1	(A)12	12	69188	69199	LSC	p1	(A)12
p1	(A)13	13	72099	72111	LSC	p1	(T)11	11	70341	70351	LSC	p1	(T)12	12	129623	129634	SSC ycf1 CDS	p1	(G)11	11	103800	103810	IR trnA-UGC intron	p1	(T)13	13	80063	80075	LSC	p1	(T)13	13	80201	80213	LSC	p1	(A)10	10	69249	69258	LSC	p1	(T)11	11	69609	69619	LSC	p1	(T)10
p1	(T)12	12	73015	73026	LSC	p1	(T)10	10	71299	71308	LSC	p1	(A)10	10	137665	137674	IR trnI-GAU intron	p1	(A)12	12	110662	110673	IR ycf1 CDS	p1	(A)16	16	81132	81147	LSC	p1	(A)12	12	81270	81281	LSC	p1	(T)12	12	69667	69678	LSC	p1	(A)13	13	70731	70743	LSC	p1	(T)10
p1	(T)11	11	79029	79039	LSC rpoA CDS	p1	(A)16	16	72035	72050	LSC	p1	(T)12	12	143644	143655	IR	p1	(A)10	10	114506	114515	SSC	p1	(T)13	13	84226	84238	IR	p1	(T)14	14	84374	84387	IR	P1	(A)12	12	71274	71285	LSC	p1	(A)10	10	71346	71355	LSC	p1	(T)12
p1	(T)13	13	80962	80974	LSC	P1	(T)10	10	72420	72429	LSC clpP intron	p1	(A)11	11	155623	155633	IR	p1	(A)10	10	119157	119166	SSC	p1	(A)10	10	96102	96111	IR	p1	(A)10	10	96288	96297	IR	P1	(A)10	10	71379	71388	LSC	p1	(T)13	13	80018	80030	LSC	p1	(A)12
P1	(A)15	15	82031	82045	LSC	P1	(A)10	10	72521	72530	LSC clpP intron	p2	(TA)5	10	10751	10760	LSC	p1	(T)10	10	126199	126208	SSC ycf1 CDS	p1	(T)15	15	98110	98124	IR	p1	(T)14	14	98296	98309	IR	p1	(C)11	11	71850	71860	LSC	P1	(A)18	18	81091	81108	LSC	p1	(T)13
P1	(T)12	12	82089	82100	LSC	p1	(T)11	11	78814	78824	LSC rpoA CDS	p2	(AT)5	10	20757	20766	LSC rpoC2 CDS	p1	(T)12	12	128199	128210	IR ycf1 CDS	p1	(T)10	10	102102	102111	IR trnI-GAU intron	p1	(T)10	10	102287	102296	IR trnI-GAU intron	p1	(T)13	13	80013	80025	LSC	p1	(T)13	13	81784	81796	LSC	p1	(A)11
p1	(T)12	12	83588	83599	LSC	p1	(T)13	13	80742	80754	LSC	p2	(AT)6	12	28934	28945	LSC	p1	(C)11	11	135062	135072	IR trnA-UGC intron	p1	(A)16	16	110116	110131	IR ycf1 CDS	p1	(G)10	10	103509	103518	IR trnI-GAU intron	p1	(A)12	12	81069	81080	LSC	p1	(A)10	10	96145	96154	IR	p1	(A)11
p1	(T)14	14	85138	85151	IR	p1	(A)13	13	81811	81823	LSC	p2	(AT)6	12	50569	50580	LSC ndhJ CDS	p1	(A)10	10	153946	153955	IR	p1	(T)10	10	114281	114290	SSC	p1	(A)10	10	109970	109979	IR	p1	(T)10	10	82603	82612	LSC	p1	(T)15	15	98158	98172	IR	p1	(T)13
p1	(A)11	11	97011	97021	IR	p1	(T)13	13	84904	84916	IR	p2	(TA)5	10	61336	61345	LSC	p2	(TA)5	10	10116	10125	LSC	p1	(T)12	12	125530	125541	SSC ycf1 CDS	p1	(A)16	16	110305	110320	IR	p1	(T)11	11	84143	84153	IR	p1	(T)10	10	102143	102152	IR trnI-GAU intron	p1	(A)14
p1	(T)13	13	99020	99032	IR	p1	(A)10	10	96774	96783	IR	p2	(AT)7	14	85735	85748	LSC	p2	(AT)6	12	10359	10370	LSC	p1	(A)11	11	126690	126700	SSC ycf1 CDS	p1	(A)10	10	113208	113217	SSC	p1	(A)11	11	95965	95975	IR	p1	(A)11	11	109885	109895	IR ycf1 CDS	p1	(T)14
p1	(T)10	10	103010	103019	IR	p1	(T)10	10	102768	102777	IR trnI-GAU intron	p2	(TA)5	10	115388	115397	SSC	p2	(TA)5	10	20052	20061	LSC rpoC2 CDS	p1	(T)16	16	127514	127529	IR ycf1 CDS	p1	(T)10	10	125747	125756	SSC ycf1 CDS	p1	(T)10	10	101701	101710	IR	p1	(A)13	13	110211	110223	IR ycf1 CDS	p1	(T)11
p1	(A)13	13	111095	111107	IR ycf1 CDS	p1	(A)16	16	110789	110804	IR	p3	(TAT)4	12	44411	44422	LSC ycf3 intron	p2	(TA)5	10	28540	28549	LSC	p1	(A)10	10	135534	135543	IR trnI-GAU intron	p1	(A)11	11	126907	126917	SSC ycf1 CDS	p1	(A)16	16	109790	109805	SSC ycf1 CDS	p1	(A)10	10	121217	121226	SSC	p1	(T)16
p1	(A)10	10	113990	113999	SSC	p1	(T)12	12	126202	126213	SSC ycf1 CDS	p3	(TTC)4	12	69469	69480	LSC	p2	(TA)5	10	45496	45505	LSC	p1	(A)15	15	139521	139535	IR	p1	(T)16	16	127731	127746	IR ycf1 CDS	p1	(A)10	10	120482	120491	SSC ndhA intron	p1	(T)12	12	125762	125773	SSC ycf1 CDS	p1	(T)13
p1	(T)11	11	114413	114423	SSC	p1	(A)11	11	127422	127432	SSC ycf1 CDS	p4	(TAAA)3	12	335	346	LSC	p2	(TA)5	10	47166	47175	LSC	p1	(T)10	10	141534	141543	IR	p1	(T)10	10	128072	128081	IR ycf1 CDS	p1	(T)10	10	124505	124514	SSC ycf1 CDS	p1	(T)13	13	127752	127764	IR ycf1 CDS	p1	(A)11
p1	(T)12	12	115348	115359	SSC	p1	(T)16	16	128246	128261	IR ycf1 CDS	p4	(TTAG)3	12	58511	58522	LSC	p2	(AT)6	12	49746	49757	LSC ndhJ CDS	p1	(A)13	13	153407	153419	IR	p1	(C)10	10	134533	134542	IR trnA-UGC intron	p1	(T)12	12	124997	125008	SSC ycf1 CDS	p1	(T)11	11	128080	128090	IR ycf1 CDS	p1	(T)14
p1	(A)10	10	119598	119607	SSC	p1	(A)10	10	136273	136282	IR trnI-GAU intron	p4	(AGGT)3	12	107338	107349	IR rrn23 rRNA	p2	(TA)5	10	68569	68578	LSC	p2	(AT)5	10	20088	20097	LSC rpoC2 CDS	p1	(A)10	10	135755	135764	IR trnI-GAU intron	p1	(T)13	13	125396	125408	SSC ycf1 CDS	p1	(A)10	10	135823	135832	IR trnI-GAU intron	p1	(T)13
p1	(T)13	13	128607	128619	IR ycf1 CDS	p1	(T)10	10	142267	142276	IR	p4	(TTGA)3	12	120068	120079	SSC ndhE CDS	p2	(AT)5	10	84584	84593	LSC	p2	(TA)5	10	36007	36016	LSC	p1	(A)14	14	139742	139755	IR	p1	(A)10	10	135052	135061	IR trnI-GAU intron	p1	(A)15	15	139803	139817	IR	p1	(A)13
p1	(A)10	10	136695	136704	IR	p1	(A)13	13	154134	154146	IR	p4	(CTAC)3	12	134346	134357	IR rrn23 rRNA	p2	(TA)7	14	114034	114047	SSC	p2	(AT)6	12	49430	49441	LSC ndhJ CDS	p1	(T)10	10	141754	141763	IR	p1	(T)11	11	140787	140797	IR	p1	(T)10	10	141821	141830	IR	p1	(A)12
p1	(A)13	13	140682	140694	IR	p2	(AT)5	10	20527	20536	LSC rpoc2 CDS							p2	(AT)5	10	114778	114787	SSC	p2	(TA)5	10	68036	68045	LSC	p1	(A)14	14	153664	153677	IR	p1	(A)11	11	152609	152619	IR	P1	(T)11	11	153997	154007	LSC	p1	(A)13
p1	(T)11	11	142693	142703	IR	p2	(TA)5	10	36534	36543	LSC							p2	(TA)5	10	119764	119773	SSC	p2	(TG)5	10	70607	70616	LSC	p2	(AT)5	10	20352	20361	LSC rpoC2 CDS	p2	(AT)5	10	19809	19818	LSC rpoC2 CDS	P1	(T)10	10	154028	154037	LSC	p1	(A)13
p1	(A)14	14	154563	154576	IR	p2	(AT)6	12	49903	49914	LSC ndhJ CDS							p2	(TC)5	10	121643	121652	SSC ndhA intron	p2	(AT)7	14	83898	83911	LSC	p2	(TA)5	10	36302	36311	LSC	p2	(TA)5	10	35746	35755	LSC	P2	(AC)5	10	4189	4198	LSC	p1	(A)10
p2	(AT)5	10	10456	10465	LSC	p2	(TA)5	10	68687	68696	LSC							p2	(AT)6	12	124435	124446	SSC	p2	(TA)5	10	119124	119133	SSC	p2	(AT)6	12	49455	49466	LSC ndhJ CDS	P2	(AT)6	12	63667	63678	LSC	p2	(AT)8	16	10191	10206	LSC	p1	(T)14
p2	(AT)5	10	20431	20440	LSC rpoC2 CDS	p2	(AT)7	14	84581	84594	LSC							p3	(TTC)4	12	68252	68263	LSC	p2	(TA)6	12	123763	123774	SSC	p2	(TA)6	12	68143	68154	LSC	P2	(AT)5	10	63687	63696	LSC	p2	(AT)5	10	20140	20149	LSC rpoC2 CDS	p1	(T)10
p2	(TA)6	12	28082	28093	LSC	p2	(TA)5	10	119804	119813	SSC							p3	(TAT)4	12	78511	78522	LSC	p3	(TTC)4	12	67705	67716	LSC	p2	(AT)8	16	84044	84059	LSC	p2	(TA)5	10	68080	68089	LSC	p2	(TA)6	12	27789	27800	LSC	p1	(A)11
p2	(TA)5	10	36543	36552	LSC	p2	(TA)7	14	124435	124448	SSC							p3	(TCT)4	12	127739	127750	SSC ycf1 CDS	p3	(TCT)4	12	127052	127063	LSC ycf1 CDS	p2	(TA)5	10	119331	119340	SSC	p2	(TA)5	10	70542	70551	LSC	p2	(TA)6	12	36941	36952	LSC	p1	(G)12
p2	(TA)5	10	43804	43813	LSC	p3	(TTC)4	12	68356	68367	LSC							p4	(TAAA)3	12	295	306	LSC	p4	(ATTT)3	12	42240	42251	LSC	p2	(TA)6	12	123981	123992	SSC	p2	(AT)5	10	83818	83827	LSC	P2	(TA)6	12	46438	46449	LSC	p1	(T)13
p2	(TA)5	10	47299	47308	LSC	p3	(TCT)4	12	127784	127795	LSC ycf1 CDS							p4	(ATTT)3	12	42504	42515	LSC	p4	(TTAG)3	12	57240	57251	LSC	p3	(TTC)4	12	67824	67835	LSC	p2	(TA)6	12	118585	118596	SSC	p2	(AT)6	12	49037	49048	LSC ndhJ CDS	p1	(A)13
p2	(AT)5	10	49238	49247	LSC	p4	(ATTT)3	12	42766	42777	LSC							p4	(TTAG)3	12	57807	57818	LSC	p4	(AGGT)3	12	105418	105429	IR rrn23 rRNA	p3	(TCT)4	12	127269	127280	SSC ycf1 CDS	p2	(TA)7	14	123237	123250	SSC	p2	(TA)6	12	59237	59248	LSC	p1	(A)14
p2	(AT)6	12	49910	49921	LSC ndhJ CDS	P4	(TTAG)3	12	57735	57746	LSC							p4	(AGGT)3	12	105890	105901	IR rrn23 rRNA	p4	(TAAT)3	12	119320	119331	SSC	p4	(ATTT)3	12	42532	42543	LSC	p3	(TTC)4	12	67761	67772	LSC	P2	(TA)5	10	67970	67979	LSC	p1	(T)11
p2	(TA)5	10	68975	68984	LSC	p4	(AATA)3	12	78926	78937	LSC rpoA CDS							p4	(CTAC)3	12	132969	132980	IR rrn24 rRNA	p4	(ATAA)3	12	126083	126094	SSC ycf1 CDS	p4	(TTAG)3	12	57282	57293	LSC	p4	(TCTA)3	12	27470	27481	LSC	P2	(TA)5	10	67988	67997	LSC	p1	(A)13
p2	(AT)10	20	84805	84824	LSC	p4	(AGGT)3	12	106085	106096	IR rrn23 rRNA													p4	(CTAC)3	12	132214	132225	IR rrn23 rRNA	p4	(AGGT)3	12	105598	105609	IR rrn23 rRNA	p4	(ATTT)3	12	41971	41982	LSC	p2	(GA)5	10	71907	71916	LSC	p2	(AC)5
p2	(TA)5	10	115089	115098	SSC	p4	(TAAT)3	12	120000	120011	SSC													p5	(AAAGA)3	15	110241	110255	SSC ndhF CDS	p4	(CTAC)3	12	132440	132451	IR rrn23 rRNA	p4	(TTAG)3	12	56825	56836	LSC	p2	(AT)6	12	78014	78025	LSC rpoA CDS	p2	(AT)5
p2	(TA)5	10	120205	120214	SSC	p4	(ATAA)3	12	126755	126766	SSC ycf1 CDS													p6	(GAAGGG)3	18	91949	91966	IR ycf2 CDS	p5	(ATATA)3	15	10102	10116	LSC	p4	(AGGT)3	12	105011	105022	IR rrn23 rRNA	p2	(AT)7	14	83863	83876	LSC	p2	(TA)7
p2	(TA)6	12	124851	124862	SSC	p4	(CTAC)3	12	132952	132963	IR rrn23 rRNA													p6	(CCCCTT)3	18	145678	145695	IR ycf2 CDS	p5	(AAAGA)3	15	110441	110455	SSC ndhF CDS	p4	(CTAC)3	12	131738	131749	IR rrn23 rRNA	p2	(TA)5	10	114199	114208	SSC	p2	(AT)6
p3	(TTC)4	12	68656	68667	LSC	P5	(GTAAG)3	15	4724	4738	LSC																															p2	(TA)5	10	119321	119330	SSC	p2	(TA)6
p3	(TAT)4	12	82711	82722	LSC	p5	(AAAGA)3	15	110922	110936	SSC ndhf CDS																															p2	(AT)8	16	119534	119549	SSC	p2	(TA)5
p3	(TCT)4	12	128148	128159	SSC ycf1CDS																																					p2	(AT)5	10	123992	124001	SSC	p2	(AT)6
p4	(TCTA)3	12	32817	32828	LSC																																					p3	(ATA)4	12	9908	9919	LSC	p2	(TA)6
P4	(TTAG)3	12	57715	57726	LSC																																					p3	(TTC)4	12	67651	67662	LSC	p2	(AT)6
p4	(AGGT)3	12	106320	106331	IR rrn23 rRNA																																					p3	(TCT)4	12	127293	127304	SSC ycf1 CDS	p2	(TA)5
p4	(CTAC)3	12	133381	133392	IR rrn23 rRNA																																					P4	(AAGA)3	12	4169	4180	LSC	p2	(TA)5
																																										P4	(ATTT)3	12	42356	42367	LSC	p3	(TTC)4
																																										p4	(TTAG)3	12	56879	56890	LSC	p3	(TAT)4
																																										P4	(AAGA)3	12	81126	81137	LSC	p3	(TCT)4
																																										p4	(AGGT)3	12	105446	105457	IR rrn23 rRNA	p4	(ATTT)3
																																										p4	(CTAC)3	12	132516	132527	IR rrn23 rRNA	p4	(AAAC)3
																																																p4	(TCTA)3
																																																p4	(AGGT)3
																																																p4	(CTAC)3
																																																p4	(ATAG)3
																																																p5	(ATATC)3
[truncated: 4 more columns]

## Sheet: Sheet2
		C. delavayi	C. jiulongense	C. mallaeanum	C. novem-jugum	C. paradoxum	C. spatuliferum	C. thalictrifolium	C. viridiflorum	C. wolffianum	Total
SSRtype	SSR	number
Mono-nucleotide	A	20	22	18	20	22	23	22	20	32	199	415
	C	1	1	0	1	0	2	1	0	2	8
	G	0	0	0	1	0	1	0	1	1	4
	T	29	24	15	15	22	22	25	28	24	204
Di-nucleotide	AT	5	3	4	5	3	3	4	7	4	38	93
	AC								1	1	2
	CA					0					0
	GA								1		1
	TA	8	4	3	8	4	4	5	8	6	50
	TC				1						1
	TG					1					1
Tri-nucleotide	ATA								1		1	21
	TAT	1		1	1					1	4
	TCT	1	1		1	1	1		1	1	7
	TTC	1	1	1	1	1	1	1	1	1	9
Tetra-nucleotide	AAGA								2		2	48
	AATA		1								1
	AAAC									1	1
	AGGT	1	1	1	1	1	1	1	1	1	9
	ATAA		1			1					2
	ATAG									1	1
	ATTT		1		1	1	1	1	1	1	7
	CTAC	1	1	1	1	1	1	1	1	1	9
	TAAA			1	1						2
	TAAT		1			1					2
	TCTA	1						1		1	3
	TTAG	1	1	1	1	1	1	1	1		8
	TTGA			1							1
Penta-nucleotide	AAAGA		1			1	1				3	6
	ATATA						1				1
	ATATC									1	1
	GTAAG		1								1
hexa-nucleotide	CCCCTT					1					1	2
	GAAGGG					1					1
Total		70	65	47	59	63	63	63	75	80	585
