# Supplementary material for: Phylogeny and Comparative Analysis of Chinese Chamaesium Species Revealed by the Complete Plastid Genome
Source: Plants (Basel). 2020 Jul 30;9(8):965. doi: 10.3390/plants9080965 (PMC7464574; doi:10.3390/plants9080965)
Supplement: Supplementary file 1 [file plants-09-00965-s001.zip › Supplementary Files/Supplementary Table S4.xlsx]

## Sheet: Sheet1
Table S4 Statistics of codon usage bias in Chamaesium.
Amino acid	Codon	Number of codons									RSCU value
		C. delavayi	C. jiulongense	C. mallaeanum	C. novem-jugum	C. paradoxum	C. spatuliferum	C. thalictrifolium	C. viridiflorum	C. wolffianum	C. delavayi	C. jiulongense	C. mallaeanum	C. novem-jugum	C. paradoxum	C. spatuliferum	C. thalictrifolium	C. viridiflorum	C. wolffianum
Phe	UUU	786	791	785	793	796	794	786	797	802	1.33	1.33	1.33	1.34	1.34	1.33	1.33	1.34	1.34
	UUC	394	398	396	392	393	396	398	397	394	0.67	0.67	0.67	0.66	0.66	0.67	0.67	0.66	0.66
Leu	UUA	714	711	713	713	714	713	713	715	719	1.92	1.92	1.91	1.94	1.93	1.93	1.93	1.93	1.94
	UUG	455	451	457	445	449	452	447	448	451	1.22	1.22	1.23	1.21	1.21	1.22	1.21	1.21	1.22
	CUU	488	484	485	470	482	482	478	475	475	1.31	1.31	1.3	1.28	1.3	1.3	1.3	1.28	1.28
	CUC	155	152	157	154	150	151	156	154	151	0.42	0.41	0.42	0.42	0.41	0.41	0.42	0.42	0.41
	CUA	281	283	282	285	284	283	273	289	284	0.75	0.76	0.76	0.78	0.77	0.76	0.74	0.78	0.77
	CUG	142	142	140	137	143	141	146	141	139	0.38	0.38	0.38	0.37	0.39	0.38	0.4	0.38	0.38
Ile	AUU	840	847	838	847	849	846	838	854	846	1.43	1.43	1.42	1.43	1.43	1.43	1.43	1.44	1.43
	AUC	364	367	376	375	363	364	365	365	360	0.62	0.62	0.64	0.63	0.61	0.62	0.62	0.62	0.61
	AUA	563	568	554	558	566	564	554	560	568	0.96	0.96	0.94	0.94	0.96	0.95	0.95	0.94	0.96
Met	AUG	477	474	484	471	470	473	473	481	481	1	1	1	1	1	1	1	1	1
Val	GUU	429	434	435	437	432	427	432	432	430	1.49	1.5	1.51	1.51	1.5	1.49	1.5	1.49	1.49
	GUC	133	136	136	134	137	135	136	140	136	0.46	0.47	0.47	0.46	0.48	0.47	0.47	0.48	0.47
	GUA	416	413	409	409	413	418	411	420	409	1.45	1.43	1.42	1.42	1.43	1.45	1.43	1.45	1.42
	GUG	173	171	171	175	171	170	172	170	176	0.6	0.59	0.59	0.61	0.59	0.59	0.6	0.59	0.61
Ser	UCU	454	442	451	448	445	443	435	438	452	1.72	1.68	1.72	1.72	1.7	1.69	1.68	1.68	1.72
	UCC	261	265	256	255	259	263	261	263	262	0.99	1.01	0.98	0.98	0.99	1	1.01	1.01	1
	UCA	299	299	293	301	297	298	293	295	297	1.14	1.14	1.12	1.15	1.13	1.14	1.13	1.13	1.13
	UCG	157	158	167	156	160	157	158	159	155	0.6	0.6	0.64	0.6	0.61	0.6	0.61	0.61	0.59
	AGU	314	315	315	319	317	319	319	321	315	1.19	1.2	1.2	1.22	1.21	1.22	1.23	1.23	1.2
	AGC	95	96	90	88	97	94	89	88	96	0.36	0.37	0.34	0.34	0.37	0.36	0.34	0.34	0.37
Pro	CCU	349	346	340	349	347	348	343	344	345	1.55	1.53	1.51	1.55	1.53	1.54	1.52	1.53	1.53
	CCC	180	186	183	170	185	185	184	180	174	0.8	0.82	0.81	0.76	0.82	0.82	0.82	0.8	0.77
	CCA	236	239	241	245	238	237	240	244	250	1.05	1.06	1.07	1.09	1.05	1.05	1.07	1.08	1.11
	CCG	136	133	135	134	135	135	133	134	135	0.6	0.59	0.6	0.6	0.6	0.6	0.59	0.59	0.6
Thr	ACU	438	438	430	437	435	437	436	436	439	1.6	1.61	1.59	1.62	1.6	1.61	1.6	1.6	1.61
	ACC	199	196	201	197	199	198	198	197	200	0.73	0.72	0.74	0.73	0.73	0.73	0.72	0.72	0.73
	ACA	322	320	318	313	320	318	322	321	320	1.18	1.18	1.18	1.16	1.18	1.17	1.18	1.18	1.17
	ACG	136	132	132	135	131	134	137	135	134	0.5	0.49	0.49	0.5	0.48	0.49	0.5	0.5	0.49
Ala	GCU	505	510	517	515	506	512	501	512	504	1.69	1.69	1.72	1.72	1.68	1.69	1.68	1.7	1.7
	GCC	224	223	215	215	223	219	222	216	213	0.75	0.74	0.71	0.72	0.74	0.72	0.74	0.72	0.72
	GCA	327	328	330	319	330	330	323	327	329	1.1	1.09	1.1	1.07	1.1	1.09	1.08	1.08	1.11
	GCG	137	145	142	147	143	150	149	151	141	0.46	0.48	0.47	0.49	0.48	0.5	0.5	0.5	0.48
Tyr	UAU	632	634	640	638	633	628	630	643	636	1.6	1.59	1.6	1.61	1.59	1.59	1.59	1.61	1.61
	UAC	158	162	160	156	165	162	164	157	153	0.4	0.41	0.4	0.39	0.41	0.41	0.41	0.39	0.39
TER	UGA	12	12	13	13	12	12	13	12	12	0.68	0.68	0.74	0.74	0.68	0.68	0.74	0.68	0.68
	UAA	29	30	28	27	30	30	29	30	28	1.64	1.7	1.58	1.53	1.7	1.7	1.64	1.7	1.58
	UAG	12	11	12	13	11	11	11	11	13	0.68	0.62	0.68	0.74	0.62	0.62	0.62	0.62	0.74
His	CAU	386	379	386	383	381	380	379	383	381	1.53	1.53	1.53	1.53	1.53	1.52	1.52	1.52	1.53
	CAC	119	118	118	117	118	120	119	122	117	0.47	0.47	0.47	0.47	0.47	0.48	0.48	0.48	0.47
Gln	CAA	582	580	586	587	577	577	579	575	582	1.5	1.51	1.51	1.52	1.51	1.51	1.51	1.5	1.52
	CAG	192	187	192	187	188	187	188	190	184	0.5	0.49	0.49	0.48	0.49	0.49	0.49	0.5	0.48
Asn	AAU	741	744	745	739	742	741	736	742	745	1.52	1.53	1.52	1.53	1.53	1.52	1.53	1.52	1.52
	AAC	232	229	236	230	225	231	229	235	234	0.48	0.47	0.48	0.47	0.47	0.48	0.47	0.48	0.48
Lys	AAA	824	841	829	823	833	835	827	826	820	1.5	1.51	1.5	1.51	1.51	1.51	1.51	1.5	1.49
	AAG	274	272	274	270	271	272	266	274	278	0.5	0.49	0.5	0.49	0.49	0.49	0.49	0.5	0.51
Asp	GAU	658	661	663	676	657	664	659	667	662	1.58	1.59	1.58	1.58	1.59	1.59	1.59	1.59	1.59
	GAC	176	173	174	178	171	171	172	173	169	0.42	0.41	0.42	0.42	0.41	0.41	0.41	0.41	0.41
Glu	GAA	818	813	829	814	810	809	808	815	821	1.5	1.49	1.5	1.51	1.49	1.49	1.49	1.49	1.5
	GAG	276	276	276	267	278	280	273	279	273	0.5	0.51	0.5	0.49	0.51	0.51	0.51	0.51	0.5
Cys	UGU	165	170	170	174	170	169	172	169	171	1.51	1.54	1.55	1.55	1.52	1.54	1.56	1.54	1.53
	UGC	53	51	50	51	53	51	49	51	52	0.49	0.46	0.45	0.45	0.48	0.46	0.44	0.46	0.47
Trp	UGG	383	385	385	385	383	383	382	387	384	1	1	1	1	1	1	1	1	1
Arg	CGU	288	284	287	284	284	284	282	282	282	1.38	1.36	1.37	1.38	1.36	1.35	1.36	1.36	1.35
	CGC	83	87	84	81	87	87	86	84	85	0.4	0.42	0.4	0.39	0.42	0.41	0.41	0.4	0.41
	CGA	275	278	280	275	277	279	274	279	279	1.32	1.33	1.34	1.33	1.33	1.33	1.32	1.34	1.34
	CGG	99	101	102	101	100	105	102	103	103	0.48	0.48	0.49	0.49	0.48	0.5	0.49	0.5	0.49
	AGA	378	379	377	378	379	378	379	373	378	1.82	1.81	1.8	1.83	1.81	1.8	1.83	1.8	1.81
	AGG	125	127	127	120	127	130	123	125	125	0.6	0.61	0.61	0.58	0.61	0.62	0.59	0.6	0.6
Gly	GGU	498	495	500	489	496	496	495	502	505	1.32	1.31	1.32	1.3	1.32	1.32	1.32	1.33	1.35
	GGC	183	180	185	185	182	182	181	180	174	0.48	0.48	0.49	0.49	0.48	0.48	0.48	0.48	0.46
	GGA	556	557	560	556	554	556	551	551	552	1.47	1.48	1.48	1.48	1.47	1.48	1.47	1.46	1.47
	GGG	273	275	273	272	275	273	274	274	268	0.72	0.73	0.72	0.72	0.73	0.72	0.73	0.73	0.72

## Sheet: Sheet2
species	Length	codon number	GC3 Content %	GC Content %
C. delavayi	63177	21059	0.277	0.386
C. jiulongense	63252	21084	0.277	0.386
C. mallaeanum	63345	21115	0.278	0.386
C. novem-jugum	63021	21007	0.275	0.385
C. paradoxum	63144	21048	0.277	0.386
C. spatuliferum	63207	21069	0.278	0.387
C. thalictrifolium	62859	20953	0.278	0.387
C. viridiflorum	63279	21093	0.277	0.386
C. wolffianum	63144	21048	0.275	0.384
	GC3 Content %: GC of silent 3rd coddon posit
