# Supplementary material for: Phylogeny and Comparative Analysis of Chinese Chamaesium Species Revealed by the Complete Plastid Genome
Source: Plants (Basel). 2020 Jul 30;9(8):965. doi: 10.3390/plants9080965 (PMC7464574; doi:10.3390/plants9080965)
Supplement: Supplementary file 1 [file plants-09-00965-s001.zip › Supplementary Files/Supplementary Table S5.xlsx]

## Sheet: Sheet1
Table S5 Comparative analysis of Ka/Ks value in Chamaesium
Sequence	Method	Ka	Ks	Ka/Ks	P-Value(Fisher)	Length	S-Sites	N-Sites	Fold-Sites(0:2:4)	Substitutions	S-Substitutions	N-Substitutions	Fold-S-Substitutions(0:2:4)	Fold-N-Substitutions(0:2:4)	Divergence-Time	Substitution-Rate-Ratio(rTC:rAG:rTA:rCG:rTG:rCA/rCA)	GC(1:2:3)	ML-Score	AICc	Akaike-Weight	Model
CN-CW	GMYN	0.00906293	0.0274641	0.329992	8.27464e-53	62592	14678.8	47913.2	NA	825	393.584	431.416	NA	NA	0.0133783	3.53163:3.21564:1:1:1:1	0.380196(0.457871:0.381771:0.300945)	NA	NA	NA	NA
CT-CD	GMYN	0.00524354	0.0153565	0.341455	3.3403e-29	62622	14575.2	48046.8	NA	472	221	251	NA	NA	0.00759731	3.045:2.09102:1:1:1:1	0.381159(0.458294:0.381959:0.303226)	NA	NA	NA	NA
CT-CJ	GMYN	0.00448843	0.011603	0.386834	4.67335e-19	62610	14662.2	47947.8	NA	383	168.476	214.524	NA	NA	0.00615454	3.21364:2.37379:1:1:1:1	0.381246(0.4582:0.382241:0.303296)	NA	NA	NA	NA
CT-CV	GMYN	0.00941489	0.0253427	0.371504	4.56483e-41	62592	14388.5	48203.5	NA	808	357.194	450.806	NA	NA	0.0130763	2.86371:2.22892:1:1:1:1	0.381285(0.458694:0.381771:0.30339)	NA	NA	NA	NA
CT-CS	GMYN	0.00441858	0.0129663	0.340774	8.289e-25	62622	14264	48358	NA	396	183	213	NA	NA	0.00636557	2.7347:2.27919:1:1:1:1	0.381379(0.458294:0.382476:0.303367)	NA	NA	NA	NA
CT-CW	GMYN	0.00969658	0.0296677	0.32684	1.04477e-57	62562	14760	47802	NA	887	426.705	460.295	NA	NA	0.0144083	3.47941:2.74745:1:1:1:1	0.380376(0.457236:0.381771:0.302121)	NA	NA	NA	NA
CD-CJ	GMYN	0.00453435	0.0137603	0.329524	1.7659e-27	62874	14066.6	48807.4	NA	412	191.397	220.603	NA	NA	0.00659844	2.4576:2.04473:1:1:1:1	0.382022(0.459423:0.383017:0.303625)	NA	NA	NA	NA
CD-CV	GMYN	0.00848391	0.0230577	0.367943	4.70182e-38	62874	14143.9	48730.1	NA	731	320.049	410.951	NA	NA	0.0117624	2.53659:2.11571:1:1:1:1	0.382061(0.459916:0.382547:0.303719)	NA	NA	NA	NA
CD-CS	GMYN	0.00458442	0.0152856	0.299917	4.20308e-33	62898	13635.6	49262.4	NA	431	205.891	225.109	NA	NA	0.00690433	2.03247:1.94605:1:1:1:1	0.382155(0.459517:0.383252:0.303696)	NA	NA	NA	NA
CD-CW	GMYN	0.00844713	0.0273092	0.309314	3.23111e-57	62850	14575.1	48274.9	NA	794	388.675	405.325	NA	NA	0.0128213	3.15343:2.62985:1:1:1:1	0.381152(0.458459:0.382547:0.30245)	NA	NA	NA	NA
CJ-CV	GMYN	0.00878596	0.0242476	0.362344	1.50244e-40	62838	14112.9	48725.1	NA	761	335.551	425.449	NA	NA	0.0122585	2.51616:2.11877:1:1:1:1	0.382147(0.459822:0.382829:0.30379)	NA	NA	NA	NA
CJ-CS	GMYN	0.00220753	0.0057438	0.384333	8.15799e-10	62922	13468.5	49453.5	NA	186	77	109	NA	NA	0.00296447	1.87624:1.79802:1:1:1:1	0.382241(0.459423:0.383534:0.303766)	NA	NA	NA	NA
CJ-CW	GMYN	0.00902372	0.028853	0.312748	3.73241e-59	62793	14448.1	48344.9	NA	840	406.552	433.448	NA	NA	0.0135863	3.03149:2.68604:1:1:1:1	0.381238(0.458365:0.382829:0.30252)	NA	NA	NA	NA
CV-CS	GMYN	0.00901068	0.0256794	0.350892	2.60552e-44	62898	13875.2	49022.8	NA	788	349.079	438.921	NA	NA	0.0126878	2.26446:2.07332:1:1:1:1	0.38228(0.459916:0.383064:0.30386)	NA	NA	NA	NA
CV-CW	GMYN	0.0104158	0.0302907	0.343863	6.1234e-54	62802	14322.5	48479.5	NA	924	422.769	501.231	NA	NA	0.0149485	2.86696:2.65661:1:1:1:1	0.381277(0.458858:0.382358:0.302614)	NA	NA	NA	NA
CS-CW	GMYN	0.00895446	0.0304227	0.294335	2.17872e-66	62817	14226.1	48590.9	NA	854	421.674	432.326	NA	NA	0.0138163	2.73758:2.55086:1:1:1:1	0.381371(0.458459:0.383064:0.302591)	NA	NA	NA	NA
CM-CP	GMYN	0.00894488	0.0309927	0.288612	1.38019e-68	62787	13991.4	48795.6	NA	856	422.325	433.675	NA	NA	0.013858	2.53689:3.09531:1:1:1:1	0.382343(0.45994:0.383111:0.303978)	NA	NA	NA	NA
CM-CN	GMYN	0.00789429	0.0268779	0.293709	8.23266e-60	62598	14482.3	48115.7	NA	758	380.317	377.683	NA	NA	0.0122862	3.28247:3.5168:1:1:1:1	0.381598(0.459869:0.38217:0.302755)	NA	NA	NA	NA
CM-CT	GMYN	0.00931395	0.030767	0.302725	3.20227e-65	62553	14401.9	48151.1	NA	877	431.529	445.471	NA	NA	0.0142532	3.07908:3.21688:1:1:1:1	0.381779(0.459235:0.38217:0.303931)	NA	NA	NA	NA
CM-CD	GMYN	0.00797302	0.0285476	0.279289	2.98955e-66	62874	14182.5	48691.5	NA	781	395	386	NA	NA	0.012614	2.73359:3.16897:1:1:1:1	0.382554(0.460457:0.382946:0.30426)	NA	NA	NA	NA
CM-CJ	GMYN	0.00855766	0.0302674	0.282735	1.06034e-68	62802	14048.4	48753.6	NA	829	414.334	414.666	NA	NA	0.013414	2.58924:3.06152:1:1:1:1	0.382641(0.460363:0.383228:0.30433)	NA	NA	NA	NA
CM-CV	GMYN	0.00997796	0.0315468	0.316291	5.17157e-62	62823	13965.9	48857.1	NA	913	428.96	484.04	NA	NA	0.0147728	2.47193:2.96083:1:1:1:1	0.38268(0.460857:0.382758:0.304424)	NA	NA	NA	NA
CM-CS	GMYN	0.00851302	0.0314964	0.270285	1.4793e-74	62826	13889	48937	NA	840	425.936	414.064	NA	NA	0.013594	2.37944:2.90399:1:1:1:1	0.382774(0.460457:0.383463:0.304401)	NA	NA	NA	NA
CM-CW	GMYN	0.00930424	0.0295205	0.315179	5.99153e-60	62805	14470.5	48334.5	NA	863	416.29	446.71	NA	NA	0.0139621	3.17056:3.29348:1:1:1:1	0.381771(0.459399:0.382758:0.303155)	NA	NA	NA	NA
CP-CN	GMYN	0.00853081	0.0288042	0.296165	7.15132e-63	62604	14322	48282	NA	812	402.616	409.384	NA	NA	0.0131688	2.95205:2.81794:1:1:1:1	0.380768(0.458412:0.382123:0.301768)	NA	NA	NA	NA
CP-CT	GMYN	0.00483986	0.0125375	0.38603	3.16272e-20	62595	14385.3	48209.7	NA	411	178.476	232.524	NA	NA	0.0066089	2.92872:2.52212:1:1:1:1	0.380948(0.457777:0.382123:0.302943)	NA	NA	NA	NA
CP-CD	GMYN	0.00487082	0.0147269	0.330742	7.21715e-29	62859	13909.3	48949.7	NA	440	202.396	237.604	NA	NA	0.00705175	2.33318:2.24069:1:1:1:1	0.381724(0.458999:0.382899:0.303273)	NA	NA	NA	NA
CP-CJ	GMYN	0.00158742	0.00368338	0.430967	1.37005e-05	62895	13071.7	49823.3	NA	127	48	79	NA	NA	0.00202303	1.57755:3.12447:1:1:1:1	0.38181(0.458905:0.383181:0.303343)	NA	NA	NA	NA
CP-CV	GMYN	0.00929623	0.0255484	0.363867	5.67172e-42	62823	14047.4	48775.6	NA	802	351.547	450.453	NA	NA	0.0129303	2.47926:2.28328:1:1:1:1	0.381849(0.459399:0.382711:0.303437)	NA	NA	NA	NA
CP-CS	GMYN	0.00255946	0.00694015	0.36879	4.12919e-12	62895	13184.8	49710.2	NA	218	91	127	NA	NA	0.00347779	1.65813:2.18502:1:1:1:1	0.381943(0.458999:0.383416:0.303414)	NA	NA	NA	NA
CP-CW	GMYN	0.00933074	0.0299791	0.311241	2.34732e-61	62778	14395.5	48382.5	NA	869	420.557	448.443	NA	NA	0.0140656	2.98973:2.75191:1:1:1:1	0.38094(0.457942:0.382711:0.302168)	NA	NA	NA	NA
CN-CT	GMYN	0.00902116	0.0292065	0.308875	1.62074e-61	62556	14710	47846	NA	848	419.16	428.84	NA	NA	0.0137677	3.42939:2.87039:1:1:1:1	0.380203(0.457706:0.381183:0.301721)	NA	NA	NA	NA
CN-CD	GMYN	0.00775913	0.0269485	0.287925	9.62319e-61	62643	14257.8	48385.2	NA	749	375.644	373.356	NA	NA	0.0121267	2.83739:2.69501:1:1:1:1	0.380979(0.458929:0.381959:0.30205)	NA	NA	NA	NA
CN-CJ	GMYN	0.00826606	0.0277093	0.298313	4.74078e-60	62619	14399.9	48219.1	NA	786	389.762	396.238	NA	NA	0.0127372	3.0336:2.80241:1:1:1:1	0.381065(0.458835:0.382241:0.302121)	NA	NA	NA	NA
CN-CV	GMYN	0.0098085	0.0307751	0.318716	8.47474e-61	62712	14173.1	48538.9	NA	898	425.207	472.793	NA	NA	0.014547	2.72072:2.62499:1:1:1:1	0.381105(0.459329:0.381771:0.302215)	NA	NA	NA	NA
CN-CS	GMYN	0.00827649	0.028965	0.285741	1.20341e-65	62667	14188.5	48478.5	NA	800	401.132	398.868	NA	NA	0.0129606	2.74657:2.63633:1:1:1:1	0.381199(0.458929:0.382476:0.302191)	NA	NA	NA	NA
CD: C. delavayi
CJ: C. jiulongense
CM: C. mallaeanum
CN: C. novem-jugum
CP: C. paradoxum
CS: C. spatuliferum
CT: C. thalictrifolium
CV: C. viridiflorum
CW: C. wolffianum
